# Supplementary material for: Comprehensive Empirical Model of Substitution—Influence on Hydrogen Bonding in Aromatic Schiff Bases
Source: Int J Mol Sci. 2022 Oct 18;23(20):12439. doi: 10.3390/ijms232012439 (PMC9604547; doi:10.3390/ijms232012439)
Supplement: Supplementary file 1 [file ijms-23-12439-s001.zip]

Archive with 3 entries (3 files):
- Supplement A.pdf
- Supplement B.pdf
- Supplement C.pdf
